# Supplementary material for: From glia limitans to glial scars: in vitro co-culture studies of the astrocyte and meningeal interaction
Source: Fluids Barriers CNS. 2025 Oct 21;22:103. doi: 10.1186/s12987-025-00715-z (PMC12539185; doi:10.1186/s12987-025-00715-z)
Supplement: Supplementary file 1 — Supplementary Material 1 [file 12987_2025_715_MOESM1_ESM.xlsx]

## Sheet: Methods+parameters
Author	Meningeal Cell Type		Astrocyte Cell Type		Model/Reason	Media	Seeding density	Coatings	Conditioned Media Used	Co-culture method	Year
(Anders and Salopek 1989)	Meningeal Cells	Neonatal rats	Astrocytes	Neonatal rats	Brain-meninges interface/glial limitans	Complete EMEM and conditioned from meningeal cells EMEM (equal ratio)	5000 cells/mL seeded on the glass slides and allowed grow	Not mentioned	Yes	Glass slide sandwich	1989
(Tao-Cheng et al. 1990)	Meningeal Cells	2 day old rats	Astrocytes	2 day old rats	Astrocytic assemblies	Endothelial cell medium	Not mentioned	Not mentioned	N/A	Direct	1990
(Rudge and Silver 1990)	Meningeal Fibroblasts	1 day old rat	Cortical astrocytes	1 day old rat	Glial scar	DMEM/F12 10% FCS	0-100 ratio meningeal fibroblast cells in co-culture	Fibronectin	N/A	Direct	1990
(Abnet et al. 1991)	Meningeal Cells	Newborn rat	Mixed glial cell culture including astrocytes	Newborn rat	Brain-meninges interface/glial limitans	DMEM 10% FCS	Not mentioned	PDL	N/A	Direct	1991
(Ajemian et al. 1994)	Leptomeningeal cells	Neonatal rat - Sprague Dawley	Cortical astrocytes	Neonatal rat - Sprague Dawley	Optic nerve	DMEM 10% FBS	20 uL droplets at a density of 2 x l0^3 for astrocytes and 1 x l0^3 for leptomeningeal cells onto 13 mm round glass coverslips on each side. For mixed co-culture, 1x10^3 astrocytes were seeded on top of a monolayer of meningeal cells.	PLL	N/A	Direct - mixed and coverslip method	1994
(Struckhoff 1995)	Meningeal cells	2-day old Wistar rats	Cortical astrocytes	2-day old Wistar rats	Brain-meninges interface/glial limitans	DMEM 5-10% FCS	60,000-80,000 meningeal cells on PLL coverslips. Astrocytes were seeded on top the next day ranging from a 8:1 and 3:2 ratio	PDL	Yes	Direct	1995
(Ness and David 1997)	Leptomeningeal cells	Neonatal rat - Sprague Dawley	Cortical astrocytes	Neonatal rat - Sprague Dawley	Glial scar	DMEM with 10% FBS 1% MEM-vitamins, 1% penicillin/streptomycin	Astrocytes (2x 10^4 cells/coverslip) and leptomeningeal cells (1x 10^4 cells/coverslip) onto 12 mm diameter round glass coverslips - 1x10^3 ASCs seeded on top of the astrocytes or leptomeningeal cells	PLL	Yes	Direct	1997
(Hirsch and Bähr 1999)	Meningeal Cells	1-3 day old rats	Cortical astrocytes	1-3 day old rats	Glial scar	DMEM 10% FCS	Not mentioned	PLL	N/A	Direct	1999
(Grafstein et al. 2000)	Pia-arachnoid cells	Adults human and rat	Cortical astrocytes	Adult human and embryonic day 17 fetal rat	Brain-meninges interface/glial limitans	DMEM/F12 10% FCS	Unclear	Fibronectin/PLL	N/A	Direct	2000
(Mi et al. 2001)	Pial cells from optic nerve	Sprague Dawley rat E17 rats	Astrocyte precursor cells from optic nerve	Sprague Dawley rat E17 rats	Astrocyte differentiation	B-S serum-free medium	20,000–30,000 pial cells in 20 μl onto a 24 well dish and 5000 astrocyte precursor cells on top three days later	PDL	N/A	Direct	2001
(Shearer et al. 2003)	Meningeal cells	Neonatal Wistar rats	Cortical astrocytes	Neonatal Wistar rats	Brain-meninges interface/glial limitans	CDMEM 10% FCS	0.85 × 10^5 astrocytes:0.85 × 10^4 meningeal cells/13-mm	PDL	Yes	Direct	2003
(Fujimori et al. 2007)	Leptomeningeal cells	Neonatal Wistar rats	Cortical astrocytes and human astrocytoma line	Neonatal Wistar rats (1 day old) and human cell line	Brain-meninges interface/glial limitans	DMEM 10% FBS	Meningeal cells seeded at 3 × 10^5 cells/well then astrocytes seeded on top (unknown number)	PDL	N/A	Direct	2007
(Heck et al. 2007)	Meningeal Cells	Newborn rat	Cortical astrocytes	Newborn rat	Collagen deposition	DMEM 10% FCS	Meningeal cells were plated into millicell chamber at a density of 5 × 10^4	PLL	Yes	Direct + millipore chambers	2007
(Hendriks et al. 2007)	Meningeal cells	P0-2 Newborn Wistar rats	Cortical astrocytes	P0-2 Newborn Wistar rats	Glial scar	DMEM 10% FBS	10^5 cells per well	PLL	N/A	Direct	2007
(Wanner et al. 2008)	Meningeal fibroblasts	Newborn rat	Cortical astrocytes	Newborn rat	Glial scar	DMEM 15% FBS	100,000 meningeal cells added to culture after astrocytes were in culture for 4 weeks	PLL	Yes	Direct	2008
(Franssen et al. 2009)	Meningeal cells	Adult female F344 rats	Cortical astrocytes	1-2 day old Fischer rat pups	Glial scar	DF-10S	1.0 × 10^5cells/mL	PLL	Yes	Direct	2009
(Kimura-Kuroda et al. 2010)	Meningeal fibroblasts	1-2 day old Sprague-Dawley	Cortical astrocytes	1-2 day old Sprague-Dawley	Glial scar	DMEM 10% FCS	5 × 10^4 cells/50 μL of each cell type	PLL	N/A	Chamber slide	2010
(Wanner et al. 2013)	Meningeal fibroblasts	Neonatal wild-type mice	Cortical astrocytes	Neonatal wild-type mice	Glial scar	DMEM/F12 10% FBS	30–35,000 meningeal cells to180 mm2 confluent layer of astrocytes	PLL	N/A	Direct	2013
(Li et al. 2013)	Meningeal fibroblasts	1-2 day old Sprague-Dawley	Cortical astrocytes	1-2 day old Sprague-Dawley	Glial scar	DMEM 10% FCS	5×10^4 cells/50 μL of each cell type	PLL	N/A	Chamber slide	2013
(Barreda-Manso et al. 2015)	Meningeal fibroblasts	P0-P2 C57BL/6 mouse	Cortical astrocytes	P0-P2 C57BL/6 mouse	Glial scar	DMEM 10% heat-inactivated FBS	50,000 cells/well in 24-well plates	PLL	Yes	Direct	2015
(Khankan et al. 2015)	Meningeal fibroblasts	Newborn rat Sprague Dawley	Cortical astrocytes	Newborn rat Sprague Dawley	Glial scar	1:1 DMEM and Ham’s F12 5% horse serum	200,000 astrocytes onto plates and 4 weeks later 130,000 meningeal fibroblasts were added	PLL	N/A	Direct	2015
(Vogelaar et al. 2015)	Meningeal fibroblasts	P0-2 Neonatal Wistar rats	Cortical astrocytes	P0-2 Neonatal Wistar rats	Glial scar	GlutaMAX medium 10% FBS	Droplets of 15,000 cells each cell type on opposite sides of the coverslips	PDL	N/A	Coverslip Method	2015
(Li et al. 2017)	Meningeal fibroblasts	One‐day‐old Sprague‐Dawley rats	Astrocytes	One‐day‐old Sprague‐Dawley rats	Glial scar	DMEM/F12 5% FBS	0.82 × 10^5/mL astrocytes and 0.63 × 10^5/mL meningeal cells respectively	PLL	N/A	Direct + put the direct clusters into a microchip	2017
(Ondáčová et al. 2017)	Meningeal cells	1- to 2-day-old Wistar rats	Cortical astrocytes	1- to 2-day-old Wistar rats	Glial scar	Basal Medium Eagle heat-inactivated 10% FCS	Cells seeded at 2 × 10^4 cells per a 12 mm coverslip on opposite sides	PLL	N/A	Coverslip Method	2017
(Li et al. 2021)	Meningeal fibroblasts	Postnatal Sprague-Dawley rat	Cortical astrocytes	Postnatal Sprague-Dawley rat	Glial scar	DMEM 10% FBS	Meningeal fibroblasts (5 × 10^4 cells/0.5 mL per well) were seeded in the chamber of a 24-well transwell	Not mentioned	Yes	Transwell + direct	2021
(Wu et al. 2022)	Spinal Cord Meningeal fibroblasts	60 postnatal day (P) 1 Sprague-Dawley rats	Spinal Cord astrocytes	60 postnatal day (P) 1 Sprague-Dawley rats	Glial scar	DMEM/F12 10% FBS	Meningeal fibroblasts and astrocytes were seeded at 6 × 10^4 cells/mLand 8 × 10^4 cells/mL, respectively, in two adjacent chambers of the improved slide system	PLL	N/A	Chamber slide + Microfluidic Chip	2022
(Wang et al. 2023)	Meningeal fibroblasts	WT mice or Cebpd- newborn mice	Astrocytes	WT mice or Cebpd- newborn mice	Glial scar	DMEM 10% FBS	The meningeal fibroblasts (5 × 10^5 cells/mL) on top of Transwell and then astrocytes seeded to the lower compartment (unknown amount)	PLL	Yes	Transwell	2023

## Sheet: Outputs
Author	Cell Viability	Neurite outgrowth	Morphology	Markers/ECM	Other output	Year
(Anders and Salopek 1989)	No	No	No	No	Fluorescence recovery after photobleaching (FRAP) analysis	1989
(Tao-Cheng et al. 1990)	No	No	No	No	Astroglial assemblies analysis using freeze- fracture and thin section electron microscopy	1990
(Rudge and Silver 1990)	No	Yes	Yes	No	Neurite outgrowth on explants, TEM of explants	1990
(Abnet et al. 1991)	No	No	Yes	Yes	In vivo work	1991
(Ajemian et al. 1994)	No	No	Yes	Yes	In vivo work	1994
(Struckhoff 1995)	No	No	Yes	Yes	DNA content	1995
(Ness and David 1997)	No	Yes	Yes	Yes	N/A	1997
(Hirsch and Bähr 1999)	No	Yes	Yes	Yes	Work on retinal explants	1999
(Grafstein et al. 2000)	No	No	No	Yes	Calcium signalling and dye transfer	2000
(Mi et al. 2001)	No	No	No	Yes	Astrocyte precursor differentiation to astrocytes by different cell types including pial cells	2001
(Shearer et al. 2003)	No	Yes	Yes	Yes	Neurite outgrowth and drug treatments to alter the neurite outgrowth at the interface	2003
(Hendriks et al. 2007)	No	No	Yes	Yes	Lentivirus transduction, in vivo work	2007
(Heck et al. 2007)	No	No	Yes	Yes	In vivo work	2007
(Fujimori et al. 2007)	No	No	No	Yes	Various measurements of L-PGDS	2007
(Wanner et al. 2008)	No	Yes	Yes	Yes	Effect of mechanical stretch on the model, adhesion and growth of neurons on the model, and in vivo work	2008
(Franssen et al. 2009)	No	No	No	Yes	Looks at the clusters formed by the contact or conditioned media	2009
(Kimura-Kuroda et al. 2010)	No	Yes	Yes	Yes	Effect of TGFb-1	2010
(Wanner et al. 2013)	No	No	Yes	Yes	In vivo work and examination of cluster formation	2013
(Li et al. 2013)	No	Yes	Yes	Yes	Cluster formation, and further marker examination	2013
(Khankan et al. 2015)	No	Yes	Yes	Yes	Cluster formation, in vivo staining, stretch as injury model	2015
(Vogelaar et al. 2015)	No	Yes	Yes	Yes	Behvioural, in vivo data, and cluster anaylsis	2015
(Barreda-Manso et al. 2015)	Yes	Yes	Yes	No	N/A	2015
(Li et al. 2017)	No	Yes	Yes	Yes	N/A	2017
(Ondáčová et al. 2017)	No	Yes	No	NA	Looks at the electrophysiology of the neuronal cells on the co-culture but not really a focus on the coculture itself	2017
(Li et al. 2021)	No	No	Yes	Yes	OGD conditions	2021
(Wu et al. 2022)	No	Yes	Yes	Yes	Scratch, and drug treatment	2022
(Wang et al. 2023)	Yes	No	No	Yes	Fibroblast migration	2023
